# Supplementary material for: Effects of Thermal and High-Pressure Processing on Quality Features and the Volatile Profiles of Cloudy Juices Obtained from Golden Delicious, Pinova, and Red Delicious Apple Cultivars
Source: Foods. 2021 Dec 8;10(12):3046. doi: 10.3390/foods10123046 (PMC8701730; doi:10.3390/foods10123046)
Supplement: Supplementary file 1 [file foods-10-03046-s001.zip]

Archive with 1 entries (1 files):
- foods-1474094-supplementary.pdf
